# Supplementary material for: Hypothermia effects on neuronal plasticity post spinal cord injury
Source: PLoS One. 2024 Apr 5;19(4):e0301430. doi: 10.1371/journal.pone.0301430 (PMC10997101; doi:10.1371/journal.pone.0301430)
Supplement: S1 Raw data — (XLSX) [file pone.0301430.s001.xlsx]

## Sheet: F4a
-1.73664e-06	-8.63394e-07	1.59841e-06	-0.00391121	-0.00482872	-0.00234758	-0.00166743	-0.00132699	-0.00110869	-0.000954982	-0.000820193	-0.00070692	-0.000578191	-0.000444388	-0.000346054	-0.000261621	-0.000216997	-0.000197099	-0.000184356	-0.000185816	-0.00018412	-0.000172543	-0.000148506	-0.000122056	-8.84877e-05	-6.55164e-05	-3.54139e-05	6.59462e-06	5.6564e-05	9.63776e-05	0.00012479	0.000161975	0.000230064	0.000316187	0.000412265	0.000514834	0.000580907	0.000622908	0.000659804	0.000736285	0.000873628	0.00109	0.00138214	0.00173519	0.00208869	0.00239412	0.00262066	0.00276957	0.00285229	0.00288463
1.0257e-07	-1.97012e-06	-3.24761e-06	1.73015e-07	-0.00517737	-0.00214976	-0.00145582	-0.00113419	-0.000954542	-0.000821707	-0.000669669	-0.000532758	-0.00044112	-0.000403021	-0.000378415	-0.000301839	-0.000245518	-0.000215376	-0.000206004	-0.000193715	-0.000178343	-0.000158441	-0.000138387	-0.000121957	-9.85752e-05	-7.47989e-05	-3.89955e-05	-4.89628e-06	2.32002e-05	5.4021e-05	0.000109413	0.000194393	0.000281064	0.000355332	0.000451256	0.000525235	0.000579255	0.0006395	0.000689739	0.000763767	0.0008871	0.00104329	0.00127195	0.00156084	0.00188545	0.00221097	0.00250726	0.00273056	0.0028569	0.00290452
2.2298e-06	1.24971e-06	2.74236e-06	-0.000876935	-0.00465784	-0.00138639	-0.000921804	-0.000701839	-0.000607515	-0.000533301	-0.000451392	-0.00034915	-0.000243826	-0.000178047	-0.000142229	-0.00011238	-8.7238e-05	-6.31754e-05	-4.52689e-05	-4.04916e-05	-4.61284e-05	-5.55744e-05	-5.4838e-05	-4.55086e-05	-3.48256e-05	-2.89199e-05	-1.85985e-05	3.99529e-06	3.38311e-05	5.53031e-05	6.5839e-05	9.92469e-05	0.000154337	0.00022419	0.00028848	0.000354971	0.000437612	0.000485102	0.000509197	0.00053986	0.000587155	0.000648477	0.000736741	0.00085721	0.00101605	0.00121486	0.00143838	0.00167124	0.00189794	0.00211006
[truncated: 350 more columns]

## Sheet: F4b
1	1	0.82698
1	0.813505	0.773502
1	0.866163	0.796937
1	0.93564	0.844803

## Sheet: F5a
-9.91495e-07	-4.05044e-06	-3.23292e-06	0.00306652	0.00111529	0.00055002	0.000346804	0.000228723	0.000139463	5.52957e-05	-2.22588e-05	-9.52343e-05	-0.000117924	-0.00010607	-9.42918e-05	-8.99626e-05	-0.000102786	-0.000113338	-0.000128726	-0.000143194	-0.000153219	-0.000158308	-0.000161903	-0.000164698	-0.000165311	-0.000163607	-0.000160766	-0.000148873	-0.000137718	-0.000126971	-0.000113924	-9.26804e-05	-5.88209e-05	-1.73841e-05	3.11603e-05	9.72071e-05	0.000170338	0.000232877	0.000294601	0.00033229	0.000358428	0.000390891	0.000435598	0.00051171	0.000631262	0.000780309	0.000937234	0.00108233	0.00121117	0.00130732
6.34629e-07	1.80656e-06	2.11985e-06	-0.000163391	0.00257835	0.000188726	3.68254e-05	-3.27498e-05	-7.42233e-05	-9.08724e-05	-9.31583e-05	-9.59348e-05	-9.55054e-05	-7.9599e-05	-6.26067e-05	-5.55005e-05	-4.43597e-05	-4.4736e-05	-4.86761e-05	-4.64582e-05	-4.96326e-05	-5.23362e-05	-5.28666e-05	-5.2966e-05	-4.83844e-05	-4.52316e-05	-3.49163e-05	-1.59697e-05	9.00559e-06	2.72261e-05	4.92127e-05	7.78298e-05	0.00012304	0.000186573	0.000266818	0.000361639	0.000459426	0.000562023	0.000650707	0.000728961	0.000809226	0.000910542	0.00105263	0.00124028	0.0014795	0.00175272	0.00203049	0.00228793	0.00251723	0.00271429
-4.94662e-07	-1.72432e-06	-1.73614e-06	0.00304306	0.00284427	0.00156469	0.00114216	0.00089403	0.000732711	0.000598014	0.000492036	0.000399994	0.000343353	0.000289282	0.000214846	0.000178527	0.000159587	0.000131552	0.000103318	7.31801e-05	3.83274e-05	9.24801e-06	-1.77183e-05	-3.4344e-05	-4.39397e-05	-5.40979e-05	-5.46705e-05	-4.60629e-05	-3.48406e-05	-2.13059e-05	-1.01191e-05	9.2953e-06	5.70729e-05	0.000133224	0.000213532	0.000306791	0.000408216	0.000500858	0.000586521	0.000652548	0.000709866	0.000787376	0.000896262	0.00106237	0.00129042	0.00156715	0.00187133	0.00215683	0.00238696	0.00253317
[truncated: 350 more columns]

## Sheet: F5b
1	2.28181	2.10137
1	0.169487	0.23277
1	1.9087	1.96499
1	0.157295	0.185546

## Sheet: F7a
-7.82872e-05	-7.7698e-05	-7.40515e-05	8.01633e-05	-8.93269e-05	-8.25334e-05	-9.42232e-05	-0.000127554	-0.000159394	-0.000145485	-0.000125176	-0.000101635	-7.68762e-05	-5.6628e-05	-5.05321e-05	-3.88371e-05	-3.10977e-05	-2.37943e-05	-2.55197e-05	-2.91212e-05	-3.39303e-05	-3.65013e-05	-4.54112e-05	-4.96337e-05	-5.49131e-05	-5.16841e-05	-4.94302e-05	-4.61247e-05	-4.02772e-05	-3.69478e-05	-3.42315e-05	-2.90525e-05	-7.59673e-06	1.26198e-05	2.23542e-05	4.00209e-05	6.84973e-05	9.14249e-05	0.000120034	0.000146335	0.000173602	0.000200783	0.000223872	0.000244297	0.000267777	0.000299964	0.000326802	0.000356985	0.000391272	0.000430881
-4.48986e-05	-4.4608e-05	-4.40927e-05	-2.17649e-05	-6.91791e-05	-4.98504e-05	-4.90312e-05	-1.9799e-05	-1.65675e-06	4.13367e-05	5.92888e-05	8.28717e-05	0.000123524	0.000174616	0.000211834	0.000208399	0.000193718	0.00016651	0.000119368	5.30661e-05	-6.40714e-05	-0.000152191	-0.000210264	-0.000240688	-0.000225542	-0.000177214	-0.000139835	-0.000112043	-9.30605e-05	-6.65949e-05	-5.23712e-05	-3.40122e-05	-1.36741e-05	9.18477e-06	4.36752e-05	6.75963e-05	8.94537e-05	0.000121738	0.000173081	0.000236841	0.000314264	0.000374972	0.000425982	0.000478018	0.000517602	0.000545498	0.000573528	0.000609989	0.0006593	0.00072626
-7.43615e-05	-7.62691e-05	-7.53357e-05	0.000298435	-4.57136e-05	-6.15156e-05	-7.37871e-05	-8.33348e-05	-9.3579e-05	-9.72267e-05	-8.52616e-05	-7.15228e-05	-6.37224e-05	-5.07807e-05	-5.30354e-05	-5.95696e-05	-5.9888e-05	-5.17812e-05	-5.43829e-05	-6.09938e-05	-6.74299e-05	-7.34089e-05	-7.52232e-05	-8.23678e-05	-8.08503e-05	-7.61638e-05	-8.215e-05	-7.86483e-05	-6.77698e-05	-5.76477e-05	-3.93732e-05	-2.11251e-05	1.44831e-05	4.80569e-05	6.13743e-05	8.02184e-05	0.000121147	0.000179291	0.000251737	0.000327772	0.000394508	0.000431729	0.000455997	0.000469142	0.000496062	0.000571275	0.00069995	0.000875466	0.00110335	0.0013598
[truncated: 350 more columns]

## Sheet: F7b
1	3.07124	3.07981
1	0.264167	0.182444
1	3.22569	3.00435
1	0.158433	0.159361

## Sheet: F8
2.2818	2.1014	1.9087	1.965
3.0712	3.0798	3.2257	3.0043
